# Supplementary material for: Gonadorelins adherence in prostate cancer: A time‐series analysis of England’s national prescriptions during the COVID‐19 pandemic (from Jan 2019 to Oct 2020)
Source: BJUI Compass. 2021 Aug 19;2(6):419–27. doi: 10.1002/bco2.101 (PMC8427122; doi:10.1002/bco2.101)
Supplement: Supplementary file 5 — Supplementary Material [file BCO2-2-419-s002.xlsx]

## Sheet: Sheet1
	Supplemental Results (Table 4, Table 5).
Posology	BNF_DESCRIPTION	BNF_CODE	Jan-19	Feb-19	Mar-19	Apr-19	May-19	Jun-19	Jul-19	Aug-19	Sep-19	Oct-19	Nov-19	Dec-19	Jan-20	Feb-20	Mar-20	Apr-20	May-20	Jun-20	Jul-20	Aug-20	Sep-20	Oct-20	Change (%) Oct20/Jan19	Trend
Three month	Prostap 3 DCS 11.25mg inj pre-filled syringes	0803042N0BBADAD	9905	8722	9540	9451	9949	9416	9791	9712	9543	10303	9369	9741	10656	9088	9703	10855	9883	10323	10441	9202	9829	10159	0.0256436
Three month	Zoladex LA 10.8mg implant SafeSystem pre-filled sy	0803042K0BBABAB	7456	6469	7038	7119	7409	6701	7469	7063	7027	7301	6906	7074	7493	6671	7098	7643	6923	7209	7317	6388	7076	6978	-0.0641094
One month	Zoladex 3.6mg implant SafeSystem pre-filled syring	0803042K0BBAAAA	5448	4758	5260	5161	5480	5045	5652	5526	5394	5749	5586	5601	6149	5554	5768	5649	5493	5532	5758	5115	5576	5627	0.0328561
Three month	Decapeptyl SR 11.25mg inj vials	0803042P0BBABAC	4882	4260	4635	4653	4882	4529	4926	4774	4608	5035	4780	4701	5410	4571	4979	5131	4830	5040	5042	4546	4854	5147	0.054281
Three month	Leuprorelin 11.25mg inj pre-filled syringes	0803042N0AAADAD	4336	3907	4095	3993	4250	3941	4232	4313	3898	4274	4036	4006	4478	3781	4160	4476	3944	4135	4185	3615	3952	4061	-0.0634225
Three month	Goserelin 10.8mg implant pre-filled syringes	0803042K0AAABAB	4546	4087	4323	4186	4357	4057	4315	4097	4083	4374	3994	3970	4330	3734	4039	4306	3833	3883	3933	3435	3806	3778	-0.16894
One month	Goserelin 3.6mg implant pre-filled syringes	0803042K0AAAAAA	3180	2864	3209	3012	3247	2986	3224	3144	2988	3339	3162	3217	3386	3023	3364	3276	2900	3022	2995	2723	2898	3114	-0.0207547
One month	Prostap SR DCS 3.75mg inj pre-filled syringes	0803042N0BBACAC	2781	2569	2759	2743	2854	2584	2789	2683	2723	2827	2581	2756	2970	2763	2583	2652	2329	2306	2355	2142	2308	2348	-0.155699
One month	Decapeptyl SR 3mg inj vials	0803042P0BBAAAA	1261	1076	1193	1173	1230	1092	1296	1190	1235	1254	1241	1256	1403	1244	1221	1182	1105	1073	1141	1014	1050	1162	-0.0785091
One month	Leuprorelin 3.75mg inj pre-filled syringes	0803042N0AAACAC	1424	1308	1359	1346	1494	1329	1385	1364	1264	1446	1391	1428	1502	1389	1376	1277	1157	1150	1137	1024	1039	1100	-0.227528
Six months	Decapeptyl SR 22.5mg inj vials	0803042S0BCAAAB	771	701	719	734	756	731	764	730	784	814	741	812	797	760	788	1033	911	961	913	810	917	1055	0.368353
Three month	Triptorelin 11.25mg inj vials	0803042P0AAACAC	591	519	596	537	557	527	549	556	520	545	520	529	537	510	541	528	503	484	506	450	515	507	-0.142132
One month	Gonapeptyl Depot 3.75mg inj pre-filled syringes	0803042P0BCAAAB	367	297	310	315	347	298	322	303	274	269	258	268	280	269	248	300	243	247	234	218	228	246	-0.3297
Six months	Triptorelin embonate 22.5mg inj vials	0803042S0AAABAB	126	152	163	146	150	121	133	143	121	172	148	163	141	122	158	168	166	164	132	127	172	151	0.198413
One month	Triptorelin acetate 3mg inj vials	0803042P0AAAAAA	123	128	143	130	116	112	138	137	117	163	119	143	124	115	122	116	126	104	130	107	108	123	0
One month	Triptorelin acetate 3.75mg inj pre-filled syringes	0803042P0AAABAB	92	76	84	78	84	75	89	59	61	67	64	77	78	66	68	78	59	61	65	40	64	40	-0.565217
Three month	Salvacyl 11.25mg inj vials	0803042S0BDAAAC	2	3	5	1	3	4	1	3	1	3	0	2	0	3	3	1	2	4	4	2	5	2	0
One month	Leuprorelin 3.75mg inj vials	0803042N0AAAAAA	66	45	53	42	43	36	35	25	30	28	7	1	6	6	4	1	1	1	1	2	3	1	-0.984848
Three month	Lutrate 3 month Depot 22.5mg inj vials	0803042N0BCABAE	46	47	13	8	3	2	1	0	0	1	1	0	0	0	0	0	0	0	1	0	0	1	-0.978261
Three month	Prostap 3 Depot 11.25mg inj vials	0803042N0BBABAB	1	2	0	0	0	0	1	0	0	0	0	0	1	0	0	3	0	1	1	0	0	0	-1
Three month	Leuprorelin 11.25mg inj vials	0803042N0AAABAB	1	0	4	1	2	1	1	0	0	1	1	2	2	1	1	1	1	4	0	0	1	0	-1
One month	Lutrate 1 month Depot 3.75mg inj vials	0803042N0BCAAAA	3	4	1	0	1	3	1	1	0	2	1	0	1	0	2	0	0	1	0	2	1	0	-1
Three month	Leuprorelin 22.5mg inj vials	0803042N0AAAEAE	20	10	4	0	3	1	2	2	1	2	0	0	0	1	0	2	0	0	0	0	0	0	-1
One month	Prostap SR 3.75mg inj vials	0803042N0BBAAAA	0	0	0	0	0	1	0	0	0	0	0	0	1	0	0	0	0	0	1	0	0	0
Three month	Leuprorelin 10.72mg implant pre-filled syringes	0803042N0AAAFAF	0	0	0	0	0	0	0	0	0	0	0	0	0	0	0	1	0	0	0	0	0	0
	Supplemental Results Table 4	Total Quantity	49088	43433	47092	46434	48922	45165	48730	47557	46415	49839	46680	47535	51692	45486	48096	50712	46195	47584	48249	42732	46370	47632	0.970339
	BNF_DESCRIPTION	BNF_CODE	Jan-19	Feb-19	Mar-19	Apr-19	May-19	Jun-19	Jul-19	Aug-19	Sep-19	Oct-19	Nov-19	Dec-19	Jan-20	Feb-20	Mar-20	Apr-20	May-20	Jun-20	Jul-20	Aug-20	Sep-20	Oct-20		Trend
	Prostap 3 DCS 11.25mg inj pre-filled syringes	0803042N0BBADAD	2.07552e+06	1.82828e+06	2.00103e+06	1.98223e+06	2.08577e+06	1.9755e+06	2.05445e+06	2.03552e+06	2.00054e+06	2.15969e+06	1.96557e+06	2.04408e+06	2.23671e+06	1.90963e+06	2.0346e+06	2.27773e+06	2.07382e+06	2.16504e+06	2.18928e+06	1.93159e+06	2.06036e+06	2.12889e+06	1.02571
	Zoladex LA 10.8mg implant SafeSystem pre-filled sy	0803042K0BBABAB	1.6263e+06	1.41182e+06	1.53663e+06	1.55436e+06	1.61693e+06	1.46348e+06	1.63162e+06	1.54106e+06	1.53347e+06	1.59314e+06	1.50827e+06	1.54524e+06	1.63739e+06	1.45923e+06	1.54947e+06	1.66966e+06	1.51216e+06	1.5738e+06	1.59727e+06	1.39584e+06	1.5442e+06	1.52226e+06	0.93603
	Decapeptyl SR 11.25mg inj vials	0803042P0BBABAC	938014	819005	891433	894997	938538	871386	947994	917631	885698	967930	919900	904653	1.04167e+06	880778	957663	987577	929426	969280	969596	875022	933246	989137	1.0545
	Leuprorelin 11.25mg inj pre-filled syringes	0803042N0AAADAD	908604	819054	858791	837531	891081	826738	888128	903992	816977	895851	846865	840541	939964	794431	872281	939302	827476	867117	877598	758732	828420	851066	0.936675
	Goserelin 10.8mg implant pre-filled syringes	0803042K0AAABAB	991579	891915	944201	913996	950956	886201	942703	893919	890954	954610	872301	867215	946155	816794	881705	940681	837232	847727	858563	750576	830594	824185	0.831184
	Decapeptyl SR 22.5mg inj vials	0803042S0BCAAAB	296268	269506	276556	282384	290664	281255	294028	280600	301373	313043	285107	312481	306807	292876	303065	397580	350558	369622	351136	311806	352552	405460	1.36856
	Zoladex 3.6mg implant SafeSystem pre-filled syring	0803042K0BBAAAA	328783	309436	342153	335886	356340	328316	367899	359211	350656	373696	363517	364541	400243	361904	375200	367612	357410	359810	374429	332938	362489	365671	1.1122
	Goserelin 3.6mg implant pre-filled syringes	0803042K0AAAAAA	191906	186188	208714	195908	211094	194267	209804	204350	194222	217053	205772	209358	220405	196987	218759	213192	188697	196532	194763	177246	188400	202368	1.05452
	Prostap SR DCS 3.75mg inj pre-filled syringes	0803042N0BBACAC	194232	179515	192883	191771	199439	180701	195087	187444	190245	197524	180494	192830	207852	193544	180549	185607	162941	161199	164612	149917	161280	164016	0.844433
	Triptorelin 11.25mg inj vials	0803042P0AAACAC	113555	99792.3	114629	103284	107081	101387	105648	106864	99947.2	104765	100042	101871	103365	98272.5	104033	101608	96830.1	93137.3	97302.3	86617.2	99003.8	97430.8	0.858009
	Leuprorelin 3.75mg inj pre-filled syringes	0803042N0AAACAC	99461	91405	95014	94156.1	104407	92943.8	96883.5	95299.4	88317.6	101043	97300.2	99886.5	105096	97293.5	96186.6	89332.7	80925.5	80394.6	79479.9	71649.9	72705.9	76842.6	0.772591
	Decapeptyl SR 3mg inj vials	0803042P0BBAAAA	80770.4	68955.9	76490	75210.1	78828.3	70034.3	83139	76246.7	79134.2	80358.5	79601.8	80569.5	90026.8	79909.8	78272.9	75827.7	70877.9	68789.2	73143.4	65065.8	67291	74441.1	0.921638
	Triptorelin embonate 22.5mg inj vials	0803042S0AAABAB	48415.2	58438.4	62696.8	56159.6	57671.7	46575.7	51185.9	54967.3	46523.2	66124	56945.2	62727.7	54279	47093.8	60763.8	64657	63877.9	63075.4	50770.1	48888.9	66128.1	58033.4	1.19866
	Gonapeptyl Depot 3.75mg inj pre-filled syringes	0803042P0BCAAAB	27833.1	22536	23533.6	23913.7	26330.9	22629.1	24457.5	22986.5	20787.7	20410.2	19592.1	20354.9	21273.3	20459.6	18823.7	22787	18455.1	18748.7	17761.1	16562.6	17300.4	18659.6	0.670409
	Triptorelin acetate 3mg inj vials	0803042P0AAAAAA	7879.22	8203.75	9169.24	8335.99	7434.81	7183.74	8853.65	8778.82	7497.75	10446.2	7632.95	9173.88	7957.55	7387.77	7821.69	7442.28	8082.57	6667.94	8334.35	6866.53	6922.08	7880.54	1.00017
	Triptorelin acetate 3.75mg inj pre-filled syringes	0803042P0AAABAB	6977.09	5766.6	6376.69	5921.48	6373.97	5695.13	6759.9	4475.85	4627.9	5083.41	4859.98	5848.29	5926.06	5019.82	5161.24	5924.69	4480.67	4630.32	4933.39	3038.94	4856.1	3034.11	0.434867
	Salvacyl 11.25mg inj vials	0803042S0BDAAAC	460.411	690.968	1152.15	230.438	690.995	921.969	230.558	690.83	230.289	690.926	0	461.088	0	692.591	691.174	230.561	461.056	921.63	921.564	461.228	1151.59	460.479	1.00015
	Lutrate 3 month Depot 22.5mg inj vials	0803042N0BCABAE	8191.72	8373.83	2317.24	1426.04	534.517	356.652	178.347	0	0	178.154	178.328	0	0	0	0	0	0	0	178.218	0	0	178.101	0.0217416
	Leuprorelin 3.75mg inj vials	0803042N0AAAAAA	3918.52	2672.91	3149.79	2496.03	2554.26	2139.9	2080.95	1484.63	1781.62	1662.91	416.193	59.4671	377.887	360.757	258.636	69.9417	59.4631	59.4319	59.4277	118.97	178.231	58.6676	0.0149719
	Prostap 3 Depot 11.25mg inj vials	0803042N0BBABAB	206.958	419.216	0	0	0	0	209.822	0	0	0	0	0	209.876	0	0	209.825	0	163.553	209.695	0	0	0	0
	Leuprorelin 11.25mg inj vials	0803042N0AAABAB	206.958	0	834.628	209.713	419.233	176.201	207.73	0	0	209.62	206.351	398.64	419.753	210.082	209.671	209.85	209.777	838.723	0	0	209.59	0	0
	Lutrate 1 month Depot 3.75mg inj vials	0803042N0BCAAAA	178.065	237.541	59.4132	0	59.3876	178.317	59.4458	59.3734	0	118.763	59.4314	0	59.4613	0	118.831	0	0	59.4071	0	118.921	59.3854	0	0
	Leuprorelin 22.5mg inj vials	0803042N0AAAEAE	3561.66	1781.65	712.995	0	534.541	178.326	356.718	356.284	178.139	356.309	0	0	0	178.608	0	356.749	0	0	0	0	0	0	0
	Prostap SR 3.75mg inj vials	0803042N0BBAAAA	0	0	0	0	0	69.9227	0	0	0	0	0	0	69.0383	0	0	0	0	0	157.253	0	0	0
	Leuprorelin 10.72mg implant pre-filled syringes	0803042N0AAAFAF	0	0	0	0	0	0	0	0	0	0	0	0	0	0	0	194.087	0	0	0	0	0	0
	Supplemental Results Table 5	Actual Cost in £millions	8.15224e+06	7.25585e+06	7.83922e+06	7.75344e+06	8.13865e+06	7.54752e+06	8.10616e+06	7.90402e+06	7.72257e+06	8.28868e+06	7.72799e+06	7.87748e+06	8.56056e+06	7.48184e+06	7.97049e+06	8.59264e+06	7.79879e+06	8.07355e+06	8.1458e+06	7.19612e+06	7.83393e+06	8.03422e+06	0.985524
	Table 3 Total Quantity by region
	Region	North West, North East and Yorkshire,	Midlands, East of England,	South East, South West	London	Unidentified	Sub-total
	2019-01-01	12803	16652	14601	5031	1	49088
	2019-02-01	11354	14570	13136	4371	2	43433
	2019-03-01	12474	15630	14202	4783	3	47092
	2019-04-01	12264	15673	13767	4726	4	46434
	2019-05-01	13264	16429	14526	4702	1	48922
	2019-06-01	12047	15026	13637	4454	1	45165
	2019-07-01	12907	16557	14148	5115	3	48730
	2019-08-01	12786	15909	14064	4797	1	47557
	2019-09-01	12308	15496	13915	4689	7	46415
	2019-10-01	13345	16789	14712	4991	2	49839
	2019-11-01	12721	15469	13809	4677	4	46680
	2019-12-01	12496	16225	14068	4745	1	47535
	2020-01-01	13718	17271	15511	5188	4	51692
	2020-02-01	11949	15328	13493	4711	5	45486
	2020-03-01	13013	15988	13973	5121	1	48096
	2020-04-01	13567	17062	15139	4940	4	50712
	2020-05-01	11992	15805	13829	4568	1	46195
	2020-06-01	12796	16003	14020	4762	3	47584
	2020-07-01	12758	16346	14478	4664	3	48249
	2020-08-01	11743	14247	12556	4175	11	42732
	2020-09-01	12719	15242	13638	4767	4	46370
	2020-10-01	12560	16106	14130	4828	8	47632
